# Supplementary material for: A Group-Theoretic Approach to the Origin of Chirality-Induced Spin-Selectivity in Nonmagnetic Molecular Junctions
Source: ACS Nano. 2023 Mar 22;17(7):6452–65. doi: 10.1021/acsnano.2c11410 (PMC10100547; doi:10.1021/acsnano.2c11410)
Supplement: Supplementary file 2 — nn2c11410_si_002.zip [file nn2c11410_si_002.zip]

Archive with 15 entries (15 files):
- Fig2a_xyz.zip
- Fig2b_xyz.zip
- Fig2c_xyz.zip
- Fig2d_xyz.zip
- Fig2e_xyz.zip
- Fig2f_xyz.zip
- Fig3a_inset_xyz.zip
- Fig3a_xyz.zip
- Fig3b_inset_xyz.zip
- Fig3b_xyz.zip
- Fig3c_inset_xyz.zip
- Fig3c_xyz.zip
- Fig3d_inset_xyz.zip
- Fig3d_xyz.zip
- Fig4_xyz.zip
